# Supplementary material for: DNA methylation alterations in grade II- and anaplastic pleomorphic xanthoastrocytoma
Source: BMC Cancer. 2014 Mar 20;14:213. doi: 10.1186/1471-2407-14-213 (PMC4000050; doi:10.1186/1471-2407-14-213)
Supplement: Additional file 1: Table S1 — Pyrosequencing primers used for the validation of selected candidates. [file 1471-2407-14-213-S1.xlsx]

## Sheet: Hoja1
Supplementary Table S1: Pyrosequencing primers used for the validation of selected candidates
Gene ID	5´-3´ Sequence
ASCL2-Fwd	GAGGTGGGGGATATTGTAGATG
ASCL2-Rev	[Btn]AACTCTAAACRACACCTTAACCC
ASCL2-Seq	GGGATATTGTAGATGGAG
HCK-Fwd	AGGGAATTTTGTATGGTTATGGT
HCK-Rev	[Btn]ACCCRAAACTTCCAAACAAATCTATAATC
HCK-Seq	GTTTGAATGGAGTAGGT
TES-Fwd	GGTTGGGGATTTTAGTTTTTTAGAAG
TES-Rev	[Btn]AACAAACTCAATAACCCTAACCTAATC
TES-Seq	GGGATTTTAGTTTTTTAGAAGT
CD81-Fwd	GGTATYGGGGTTGTATTTTTGGGTAG
CD81-Rev	[Btn]CAAAACCTCAAAACCCAAATACACC
CD81-Seq	GGGGTTGTATTTTTGGGTAGA
