# Supplementary material for: DNA methylation alterations in grade II- and anaplastic pleomorphic xanthoastrocytoma
Source: BMC Cancer. 2014 Mar 20;14:213. doi: 10.1186/1471-2407-14-213 (PMC4000050; doi:10.1186/1471-2407-14-213)
Supplement: Additional file 4: Table S2 — List of hypermethylated genes in the anaplastic PXA cases. [file 1471-2407-14-213-S4.xlsx]

## Sheet: Hoja1
Supplementary Table 2: List of hypermethylated genes in the anaplastic PXA cases
TargetID	CHROMOSOME	NB.AVG_Beta	PXA-5 anaplastic	PXA-4 precursor	CPG_ISLAND	ACCESSION	SYMBOL	DIST_TO_TSS	CPG_ISLAND	SYNONYM
FZD9_E458_F	7	0.07967	0.94102	0.92148	Y	NM_003508.2	FZD9	458	Y	FZD3
ERBB3_E331_F	12	0.04277	0.91666	0.80374	Y	NM_001982.2	ERBB3	331	Y	HER3, ErbB-3, c-erbB3, erbB3-S, MDA-BF-1, MGC88033, c-erbB-3, p180-ErbB3, p45-sErbB3, p85-sErbB3
TNFRSF10D_E27_F	8	0.13167	0.90863	0.80562	Y	NM_003840.3	TNFRSF10D	27	Y	DCR2, CD264, TRUNDD, TRAILR4
IGFBP1_P12_R	7	0.11217	0.90449	0.83271	Y	NM_001013029.1	IGFBP1	-12	Y	AFBP, IBP1, PP12, IGF-BP25, hIGFBP-1
MAP3K1_E81_F	5	0.04225	0.8986	0.85186	Y	XM_042066.10	MAP3K1	81	Y	.
HCK_P858_F	20	0.19564	0.89492	0.70686	Y	NM_002110.2	HCK	-858	Y	JTK9
HS3ST2_E145_R	16	0.04041	0.88896	0.81508	Y	NM_006043.1	HS3ST2	145	Y	30ST2, 3OST2
KCNK4_E3_F	11	0.08867	0.88655	0.18033	Y	NM_016611.2	KCNK4	3	Y	TRAAK, DKFZP566E164
SCGB3A1_P103_R	5	0.07272	0.88494	0.8539	Y	NM_052863.2	SCGB3A1	-103	Y	HIN1, HIN-1, LU105, UGRP2, PnSP-2, MGC87867
TNFRSF10A_P171_F	8	0.17997	0.87853	0.81506	Y	NM_003844.2	TNFRSF10A	70	Y	DR4, APO2, CD261, MGC9365, TRAILR1, TRAILR-1
EPHB6_E342_F	7	0.03413	0.87769	0.80711	Y	NM_004445.2	EPHB6	342	Y	HEP
FRZB_E186_R	2	0.0352	0.87688	0.69653	Y	NM_001463.2	FRZB	186	Y	FRE, FZRB, hFIZ, FRITZ, FRP-3, FRZB1, SFRP3, SRFP3, FRZB-1, FRZB-PEN
ICA1_P72_R	7	0.05144	0.87469	0.81784	Y	NM_004968.1	ICA1	-72	Y	ICA69, ICAp69
IGFBP1_E48_R	7	0.1704	0.87456	0.82933	Y	NM_001013029.1	IGFBP1	48	Y	AFBP, IBP1, PP12, IGF-BP25, hIGFBP-1
IL17RB_E164_R	3	0.03106	0.86329	0.85292	Y	NM_018725.2	IL17RB	-560	Y	CRL4, EVI27, IL17BR, IL17RH1, MGC5245
COL1A2_P48_R	7	0.04283	0.85711	0.70051	Y	NM_000089.3	COL1A2	-48	Y	OI4
COL18A1_P494_R	21	0.06037	0.85566	0.83374	Y	NM_130444.1	COL18A1	-494	Y	KNO, MGC74745
FLT1_P615_R	13	0.07448	0.85532	0.22038	Y	NM_002019.2	FLT1	-615	Y	FLT, VEGFR1
IRAK3_P185_F	12	0.10489	0.85448	0.70521	Y	NM_007199.1	IRAK3	-185	Y	IRAK-M
SCGB3A1_E55_R	5	0.02663	0.85103	0.75177	Y	NM_052863.2	SCGB3A1	55	Y	HIN1, HIN-1, LU105, UGRP2, PnSP-2, MGC87867
CDH3_E100_R	16	0.01991	0.84953	0.70582	Y	NM_001793.3	CDH3	100	Y	CDHP, HJMD, PCAD
AHR_P166_R	7	0.03465	0.84904	0.60726	Y	NM_001621.2	AHR	-166	Y	.
RIPK4_P172_F	21	0.04332	0.84648	0.43699	Y	NM_020639.2	RIPK4	-172	Y	DIK, PKK, RIP4, ANKK2, ANKRD3
PGF_P320_F	14	0.0751	0.84398	0.76071	Y	NM_002632.4	PGF	-320	Y	PLGF, PlGF-2
ITPR2_P804_F	12	0.12214	0.84314	0.59097	Y	NM_002223.1	ITPR2	-804	Y	IP3R2
TES_P182_F	7	0.17	0.83708	0.66729	Y	NM_015641.2	TES	-182	Y	TESS, TESS-2, TESTIN, MGC1146, DKFZP586B2022
ESR2_P162_F	14	0.02622	0.8338	0.57941	Y	NM_001437.1	ESR2	-162	Y	Erb, ESRB, 5p152, NR3A2, ER-BETA, ESR-BETA
ERG_E28_F	21	0.06047	0.832	0.69256	Y	NM_004449.3	ERG	28	Y	p55, erg-3
ELK3_P514_F	12	0.08476	0.82276	0.73392	Y	NM_005230.2	ELK3	-514	Y	ERP, NET, SAP2
EPHA1_P119_R	7	0.03209	0.82135	0.52408	Y	NM_005232.3	EPHA1	-119	Y	EPH, EPHT, EPHT1
NRG1_P558_R	8	0.0291	0.82085	0.69545	Y	NM_013958.1	NRG1	-558	Y	GGF, HGL, HRG, NDF, ARIA, GGF2, HRG1, HRGA, SMDF
KCNK4_P171_R	11	0.14595	0.81388	0.44585	N	NM_016611.2	KCNK4	-171	N	TRAAK, DKFZP566E164
IMPACT_P234_R	18	0.01547	0.80839	0.59002	Y	NM_018439.1	IMPACT	-234	Y	MGC33718
CD9_P504_F	12	0.1153	0.80602	0.69859	Y	NM_001769.2	CD9	-504	Y	5H9, BA2, P24, GIG2, MIC3, MRP-1, BTCC-1, DRAP-27, TSPAN29
ESR2_E66_F	14	0.01798	0.80022	0.44553	Y	NM_001437.1	ESR2	66	Y	Erb, ESRB, 5p152, NR3A2, ER-BETA, ESR-BETA
CFTR_P372_R	7	0.01742	0.79399	0.38729	Y	NM_000492.2	CFTR	-372	Y	CF, MRP7, ABC35, ABCC7, TNR-CFTR, dJ760C5.1
TGFB2_E226_R	1	0.02569	0.78819	0.71306	Y	NM_003238.1	TGFB2	226	Y	MGC116892, TGF-beta2
ST6GAL1_P528_F	3	0.07535	0.78367	0.80425	Y	NM_173216.1	ST6GAL1	-528	Y	CD75, SIAT1, ST6GalI, MGC48859, ST6Gal I
MEST_E150_F	7	0.14064	0.78262	0.63055	Y	NM_002402.2	MEST	150	Y	PEG1, MGC8703, MGC111102, DKFZp686L18234
ISL1_P379_F	5	0.01328	0.77471	0.31771	Y	NM_002202.1	ISL1	-379	Y	Isl-1
LYN_P241_F	8	0.04591	0.77167	0.60106	Y	NM_002350.1	LYN	-241	Y	JTK8
PYCARD_E87_F	16	0.12668	0.76896	0.74626	Y	NM_145182.1	PYCARD	87	Y	ASC, TMS1, CARD5, MGC10332
IRAK3_P13_F	12	0.02172	0.76546	0.03886	Y	NM_007199.1	IRAK3	-13	Y	IRAK-M
ZP3_E90_F	7	0.02723	0.7654	0.79571	Y	XM_939654.1	ZP3	90	Y	.
TNFRSF10A_P91_F	8	0.12471	0.75714	0.67748	Y	NM_003844.2	TNFRSF10A	-10	Y	DR4, APO2, CD261, MGC9365, TRAILR1, TRAILR-1
RBP1_P426_R	3	0.19076	0.75378	0.84907	Y	NM_002899.2	RBP1	-426	Y	CRBP, RBPC, CRBP1, CRABP-I
IPF1_P234_F	13	0.114	0.75036	0.65293	Y	NM_000209.1	IPF1	-234	Y	IUF1, PDX1, IDX-1, MODY4, PDX-1, STF-1
KIAA1804_P689_R	1	0.137	0.74569	0.71645	Y	NM_032435.1	KIAA1804	-689	Y	MLK4, dJ862P8.3
ZNF215_P129_R	11	0.03111	0.74321	0.58128	Y	NM_013250.1	ZNF215	-129	Y	BAZ2
FES_P223_R	15	0.08848	0.74063	0.73668	Y	NM_002005.2	FES	-223	Y	FPS
RASSF1_E116_F	3	0.04302	0.73642	0.69182	Y	NM_170712.1	RASSF1	116	Y	123F2, RDA32, NORE2A, RASSF1A, REH3P21
CTSL_P264_R	9	0.05163	0.72755	0.46304	Y	NM_001912.2	CTSL	-264	Y	MEP, CATL
HFE_E273_R	6	0.04072	0.7131	0.70827	Y	NM_139010.1	HFE	273	Y	HH, HFE1, HLA-H, MGC103790, dJ221C16.10.1
MYCL1_P502_R	1	0.02616	0.71233	0.56361	Y	NM_001033081.1	MYCL1	-502	Y	LMYC, MYCL
COL1A2_E299_F	7	0.04406	0.71129	0.63519	Y	NM_000089.3	COL1A2	299	Y	OI4
DSC2_E90_F	18	0.02572	0.70369	0.49445	Y	NM_024422.2	DSC2	90	Y	DG2, DSC3, CDHF2, DGII/III, DKFZp686I11137
EIF2AK2_P313_F	2	0.02428	0.7033	0.15814	Y	NM_002759.1	EIF2AK2	-313	Y	PKR, PRKR, EIF2AK1, MGC126524
HOXA5_E187_F	7	0.06135	0.70011	0.75671	Y	NM_019102.2	HOXA5	187	Y	HOX1, HOX1C, HOX1.3, MGC9376
MT1A_P49_R	16	0.01447	0.69353	0.08667	Y	NM_005946.2	MT1A	-49	Y	MT1, MTC, MT1S, MGC32848
GFI1_E136_F	1	0.0775	0.6934	0.55463	Y	NM_005263.2	GFI1	136	Y	ZNF163
GNMT_P197_F	6	0.10135	0.69066	0.73016	Y	NM_018960.4	GNMT	-197	Y	.
CDH3_P87_R	16	0.03586	0.68841	0.6893	Y	NM_001793.3	CDH3	-87	Y	CDHP, HJMD, PCAD
ST6GAL1_P164_R	3	0.0936	0.68228	0.69774	Y	NM_173216.1	ST6GAL1	-164	Y	CD75, SIAT1, ST6GalI, MGC48859, ST6Gal I
KIT_P367_R	4	0.08863	0.67879	0.23771	Y	NM_000222.1	KIT	-367	Y	PBT, SCFR, C-Kit, CD117
THBS1_E207_R	15	0.02767	0.678	0.71933	Y	NM_003246.2	THBS1	207	Y	TSP, THBS, TSP1
ABCG2_P310_R	4	0.01994	0.6773	0.29582	Y	NM_004827.2	ABCG2	-310	Y	MRX, MXR, ABCP, BCRP, BMDP, MXR1, ABC15, BCRP1, CDw338, EST157481, MGC102821
PENK_E26_F	8	0.03047	0.67528	0.07394	Y	NM_006211.2	PENK	26	Y	.
MMP14_P208_R	14	0.16106	0.67438	0.48501	N	NM_004995.2	MMP14	-208	N	MMP-X1, MTMMP1, MT1-MMP
HHIP_P307_R	4	0.06636	0.6741	0.20399	Y	NM_022475.1	HHIP	-307	Y	HIP, FLJ20992, FLJ90230
MOS_E60_R	8	0.02851	0.67212	0.49314	Y	NM_005372.1	MOS	60	Y	MSV, MGC119962, MGC119963
RBP1_E158_F	3	0.01061	0.67203	0.71766	Y	NM_002899.2	RBP1	158	Y	CRBP, RBPC, CRBP1, CRABP-I
GLI3_P453_R	7	0.03457	0.66754	0.25141	Y	NM_000168.2	GLI3	-453	Y	PHS, ACLS, GCPS, PAPA, PAPB, PAP-A, PAPA1, PPDIV
FES_E34_R	15	0.04797	0.66459	0.72022	Y	NM_002005.2	FES	34	Y	FPS
TFAP2C_P765_F	20	0.03619	0.66271	0.57031	Y	NM_003222.3	TFAP2C	-765	Y	ERF1, TFAP2G, hAP-2g, AP2-GAMMA
WT1_P853_F	11	0.01877	0.66248	0.55086	Y	NM_024424.2	WT1	-853	Y	GUD, WAGR, WT33, WIT-2
FAS_P65_F	10	0.16066	0.65572	0.56422	Y	NM_000043.3	FAS	-65	Y	APT1, CD95, FAS1, APO-1, FASTM, ALPS1A, TNFRSF6, Apo-1 Fas
IRAK3_E130_F	12	0.01448	0.64938	0.04349	Y	NM_007199.1	IRAK3	130	Y	IRAK-M
TIMP3_seq_7_S38_F	22	0.01685	0.64841	0.40902	Y	NM_000362.4	TIMP3	.	Y	SFD, K222, K222TA2, HSMRK222
IGF2_E134_R	11	0.02272	0.64624	0.04424	Y	NM_000612.2	IGF2	134	Y	FLJ44734
GRB10_P260_F	7	0.02425	0.64343	0.57614	Y	NM_001001555.1	GRB10	-260	Y	RSS, IRBP, MEG1, GRB-IR, KIAA0207
CD81_P211_F	11	0.03181	0.64112	0.35521	Y	NM_004356.3	CD81	-211	Y	S5.7, TAPA1, TSPAN28
ZMYND10_E77_R	3	0.02577	0.63715	0.61235	Y	NM_015896.2	ZMYND10	77	Y	BLU, FLU
MT1A_E13_R	16	0.09376	0.63512	0.72856	Y	NM_005946.2	MT1A	13	Y	MT1, MTC, MT1S, MGC32848
TAL1_E122_F	1	0.02968	0.62914	0.07417	Y	NM_003189.1	TAL1	122	Y	SCL, TCL5, tal-1
GNMT_E126_F	6	0.04425	0.62508	0.74417	Y	NM_018960.4	GNMT	126	Y	.
DDIT3_P1313_R	12	0.05091	0.62454	0.65262	Y	NM_004083.4	DDIT3	-1046	Y	CHOP, CEBPZ, CHOP10, GADD153, MGC4154
IRF5_E101_F	7	0.03028	0.62326	0.25156	Y	NM_032643.3	IRF5	101	Y	.
ATP10A_P147_F	15	0.13377	0.62027	0.36217	Y	NM_024490.2	ATP10A	-147	Y	ATPVA, ATPVC, ATP10C, KIAA0566
ETS2_P835_F	21	0.02041	0.61693	0.51116	Y	NM_005239.4	ETS2	-835	Y	.
TNFRSF1B_P167_F	1	0.04139	0.61517	0.51466	Y	NM_001066.2	TNFRSF1B	-167	Y	p75, TBPII, TNFBR, TNFR2, CD120b, TNFR80, TNF-R75, p75TNFR, TNF-R-II
CEBPA_P706_F	19	0.03111	0.61489	0.6418	Y	NM_004364.2	CEBPA	293	Y	CEBP, C/EBP-alpha
ITGB4_P517_F	17	0.11747	0.61215	0.7179	Y	NM_000213.3	ITGB4	-517	Y	CD104
E2F5_P516_R	8	0.13615	0.61041	0.55441	Y	NM_001951.2	E2F5	-516	Y	E2F-5
ASCL2_P609_R	11	0.1711	0.60835	0.44854	Y	NM_005170.2	ASCL2	-609	Y	ASH2, HASH2, MASH2
DIO3_P674_F	14	0.023	0.60451	0.66643	Y	NM_001362.2	DIO3	-674	Y	D3, 5DIII, TXDI3, DIOIII
CRIP1_P874_R	14	0.18442	0.59356	0.42587	Y	NM_001311.3	CRIP1	-874	Y	CRHP, CRIP, CRP1
RARRES1_P426_R	3	0.13949	0.59208	0.73609	Y	NM_206963.1	RARRES1	-426	Y	TIG1
IGFBP2_P306_F	2	0.01381	0.58806	0.16659	Y	NM_000597.2	IGFBP2	-306	Y	IBP2, IGF-BP53
IGF2R_P396_R	6	0.09888	0.58598	0.2233	Y	NM_000876.1	IGF2R	-396	Y	MPRI, CD222, CIMPR, M6P-R
CCNA1_E7_F	13	0.0184	0.58186	0.29625	Y	NM_003914.2	CCNA1	7	Y	.
CRIP1_P274_F	14	0.05431	0.58024	0.60552	Y	NM_001311.3	CRIP1	-274	Y	CRHP, CRIP, CRP1
TAL1_P594_F	1	0.05626	0.57907	0.54819	Y	NM_003189.1	TAL1	-594	Y	SCL, TCL5, tal-1
TERT_P360_R	5	0.03606	0.57447	0.42691	Y	NM_198255.1	TERT	-360	Y	TP2, TRT, EST2, TCS1, hEST2
MYBL2_P211_F	20	0.02007	0.5683	0.51659	Y	NM_002466.2	MYBL2	-211	Y	BMYB, MGC15600
TJP1_P390_F	15	0.01786	0.56734	0.58222	Y	NM_175610.1	TJP1	-390	Y	ZO-1, DKFZp686M05161
HOXA9_P1141_R	7	0.04028	0.56257	0.41458	Y	NM_002142.3	HOXA9	-1141	Y	HOX1, ABD-B, HOX1G, HOX1.7, MGC1934
ELL_P693_F	19	0.11291	0.56189	0.5469	Y	NM_006532.2	ELL	-693	Y	Men, ELL1, C19orf17, ELL_HUMAN, DKFZp434I1916
CAV2_E33_R	7	0.02498	0.55935	0.68787	Y	NM_198212.1	CAV2	33	Y	CAV, MGC12294
SFRP1_E398_R	8	0.01197	0.55807	0.13807	Y	NM_003012.3	SFRP1	398	Y	FRP, FRP1, FrzA, FRP-1, SARP2
ACVR1C_P363_F	2	0.0843	0.55791	0.37511	Y	NM_145259.1	ACVR1C	-363	Y	ALK7, ACVRLK7
HOXA11_P698_F	7	0.04571	0.55762	0.36658	Y	NM_005523.4	HOXA11	-698	Y	HOX1, HOX1I
HIC2_P498_F	22	0.01733	0.54932	0.19355	Y	NM_015094.1	HIC2	-498	Y	HRG22, ZBTB30, KIAA1020
CDK10_P199_R	16	0.12079	0.54877	0.5585	Y	NM_052987.2	CDK10	-199	Y	PISSLRE
RAB32_E314_R	6	0.01402	0.54111	0.43084	Y	NM_006834.2	RAB32	314	Y	.
EYA4_P508_F	6	0.03304	0.53783	0.34357	Y	NM_004100.2	EYA4	-508	Y	CMD1J, DFNA10
HOXA9_P303_F	7	0.1309	0.53288	0.36204	Y	NM_002142.3	HOXA9	-303	Y	HOX1, ABD-B, HOX1G, HOX1.7, MGC1934
NOTCH3_P198_R	19	0.11471	0.50813	0.66079	Y	NM_000435.1	NOTCH3	-198	Y	CASIL, CADASIL
LOX_P313_R	5	0.14287	0.50603	0.69072	Y	NM_002317.3	LOX	-313	Y	MGC105112
NCL_P840_R	2	0.0186	0.50289	0.29307	Y	NM_005381.2	NCL	-840	Y	C23, FLJ45706
TNFRSF1B_E5_F	1	0.05151	0.49136	0.27731	Y	NM_001066.2	TNFRSF1B	5	Y	p75, TBPII, TNFBR, TNFR2, CD120b, TNFR80, TNF-R75, p75TNFR, TNF-R-II
FLT4_E206_F	5	0.04035	0.47532	0.2598	Y	NM_002020.1	FLT4	206	Y	PCL, FLT41, VEGFR3
MYBL2_P354_F	20	0.05204	0.47054	0.37112	Y	NM_002466.2	MYBL2	-354	Y	BMYB, MGC15600
DES_E228_R	2	0.02758	0.45143	0.42229	Y	NM_001927.3	DES	228	Y	CSM1, CSM2, CMD1I, FLJ12025, FLJ39719, FLJ41013, FLJ41793
BDNF_E19_R	11	0.0742	0.44802	0.33411	Y	NM_170733.2	BDNF	19	Y	MGC34632
CTNNB1_P757_F	3	0.03364	0.44173	0.28423	Y	XM_945657.1	CTNNB1	-757	Y	.
PAX6_P1121_F	11	0.04519	0.44164	0.34201	Y	NM_001604.3	PAX6	-1121	Y	AN, AN2, MGDA, WAGR, D11S812E, MGC17209
CCND2_P887_F	12	0.01915	0.43947	0.35945	Y	NM_001759.2	CCND2	-887	Y	KIAK0002, MGC102758
RBP1_P150_F	3	0.01353	0.42272	0.44081	Y	NM_002899.2	RBP1	-150	Y	CRBP, RBPC, CRBP1, CRABP-I
MLH3_E72_F	14	0.01894	0.41919	0.62645	Y	NM_014381.1	MLH3	72	Y	HNPCC, HNPCC7, S240II117
ICA1_P61_F	7	0.03162	0.41316	0.27477	Y	NM_004968.1	ICA1	-61	Y	ICA69, ICAp69
MYOD1_E156_F	11	0.01463	0.4084	0.28395	Y	NM_002478.3	MYOD1	156	Y	PUM, MYF3, MYOD
FGFR2_P266_R	10	0.0359	0.38274	0.28921	Y	NM_023030.1	FGFR2	-266	Y	BEK, JWS, CEK3, CFD1, ECT1, KGFR, TK14, TK25, BFR-1, CD332, K-SAM
RAD50_P191_F	5	0.12174	0.33183	0.64043	Y	NM_133482.1	RAD50	-191	Y	hRad50, RAD50-2
HHIP_P578_R	4	0.0311	0.28377	0.55118	Y	NM_022475.1	HHIP	-578	Y	HIP, FLJ20992, FLJ90230
CEBPA_P1163_R	19	0.01965	0.28018	0.42627	Y	NM_004364.2	CEBPA	.	Y	CEBP, C/EBP-alpha
DHCR24_P652_R	1	0.09153	0.27299	0.58198	N	NM_014762.2	DHCR24	-652	N	KIAA0018, SELADIN1, Nbla03646, seladin-1
EVI1_E47_R	3	0.03968	0.27114	0.57673	Y	NM_005241.1	EVI1	47	Y	EVI-1, PRDM3, MDS1-EVI1, AML1-EVI-1
ETS2_P684_F	21	0.01017	0.24886	0.39513	Y	NM_005239.4	ETS2	-684	Y	.
CASP6_P230_R	4	0.03619	0.22443	0.46026	Y	NM_001226.3	CASP6	-230	Y	MCH2
EVI1_P30_R	3	0.05777	0.18445	0.68154	Y	NM_005241.1	EVI1	-30	Y	EVI-1, PRDM3, MDS1-EVI1, AML1-EVI-1
