# Supplementary material for: DNA methylation alterations in grade II- and anaplastic pleomorphic xanthoastrocytoma
Source: BMC Cancer. 2014 Mar 20;14:213. doi: 10.1186/1471-2407-14-213 (PMC4000050; doi:10.1186/1471-2407-14-213)
Supplement: Additional file 5: Table S3 — List of hypermethylated genes in benign PXA cases. [file 1471-2407-14-213-S5.xlsx]

## Sheet: Hoja3
Supplementary Table S3: List of hypermethylated genes in benign PXA cases
TargetID	CHROMOSOME	Normal Brain	PXA-1	PXA-2	PXA-3	CPG_ISLAND	ProbeID	ACCESSION	SYMBOL	DIST_TO_TSS	CPG_ISLAND	SYNONYM
TNFRSF10D_E27_F	8	0.13167	0.15877	0.83727	0.89258	Y	3985	NM_003840.3	TNFRSF10D	27	Y	DCR2, CD264, TRUNDD, TRAILR4
IGFBP1_P12_R	7	0.11217	0.24632	0.44824	0.82047	Y	2698	NM_001013029.1	IGFBP1	-12	Y	AFBP, IBP1, PP12, IGF-BP25, hIGFBP-1
MAP3K1_E81_F	5	0.04225	0.07053	0.58582	0.76003	Y	5643	XM_042066.10	MAP3K1	81	Y	.
IGFBP1_E48_R	7	0.1704	0.42678	0.78636	0.95264	Y	4111	NM_001013029.1	IGFBP1	48	Y	AFBP, IBP1, PP12, IGF-BP25, hIGFBP-1
IRAK3_P185_F	12	0.10489	0.0584	0.92329	0.71009	Y	4954	NM_007199.1	IRAK3	-185	Y	IRAK-M
ERG_E28_F	21	0.06047	0.11017	0.14087	0.87372	Y	312	NM_004449.3	ERG	28	Y	p55, erg-3
CD9_P504_F	12	0.1153	0.27979	0.45194	0.72101	Y	5546	NM_001769.2	CD9	-504	Y	5H9, BA2, P24, GIG2, MIC3, MRP-1, BTCC-1, DRAP-27, TSPAN29
IPF1_P234_F	13	0.114	0.33375	0.25678	0.8501	Y	5888	NM_000209.1	IPF1	-234	Y	IUF1, PDX1, IDX-1, MODY4, PDX-1, STF-1
GFI1_E136_F	1	0.0775	0.05146	0.50599	0.75053	Y	607	NM_005263.2	GFI1	136	Y	ZNF163
RARRES1_P426_R	3	0.13949	0.3924	0.52183	0.81664	Y	1824	NM_206963.1	RARRES1	-426	Y	TIG1
TAL1_P594_F	1	0.05626	0.15553	0.24056	0.85548	Y	5221	NM_003189.1	TAL1	-594	Y	SCL, TCL5, tal-1
HOXA9_P1141_R	7	0.04028	0.238	0.09837	0.8624	Y	4107	NM_002142.3	HOXA9	-1141	Y	HOX1, ABD-B, HOX1G, HOX1.7, MGC1934
HOXA11_P698_F	7	0.04571	0.327	0.70158	0.89207	Y	1066	NM_005523.4	HOXA11	-698	Y	HOX1, HOX1I
SNCG_P98_R	10	0.17226	0.39329	0.31275	0.72939	Y	2024	NM_003087.1	SNCG	-98	Y	SR, BCSG1
RAD50_P191_F	5	0.12174	0.28667	0.25166	0.74766	Y	2834	NM_133482.1	RAD50	-191	Y	hRad50, RAD50-2
DHCR24_P652_R	1	0.09153	0.35386	0.24265	0.72615	N	1780	NM_014762.2	DHCR24	-652	N	KIAA0018, SELADIN1, Nbla03646, seladin-1
TAL1_P817_F	1	0.15125	0.452	0.4607	0.82306	Y	5047	NM_003189.1	TAL1	-817	Y	SCL, TCL5, tal-1
RARA_P176_R	17	0.11408	0.12336	0.45075	0.80713	N	5097	NM_000964.2	RARA	-176	N	RAR, NR1B1
HOXA11_E35_F	7	0.0336	0.08905	0.39749	0.74661	Y	3468	NM_005523.4	HOXA11	35	Y	HOX1, HOX1I
SNCG_P53_F	10	0.11943	0.38145	0.33664	0.76359	Y	2022	NM_003087.1	SNCG	-53	Y	SR, BCSG1
SOX17_P287_R	8	0.02758	0.233	0.57732	0.23758	Y	5958	NM_022454.2	SOX17	-287	Y	FLJ22252
CALCA_E174_R	11	0.07227	0.29064	0.62375	0.5068	Y	3043	NM_001033952.1	CALCA	174	Y	CT, KC, CGRP, CALC1, CGRP1, CGRP-I, MGC126648
KRAS_E82_F	12	0.03307	0.29776	0.47627	0.24046	Y	3561	NM_033360.2	KRAS	82	Y	KRAS1, KRAS2, RASK2, KI-RAS, C-K-RAS, K-RAS2A, K-RAS2B, K-RAS4A, K-RAS4B
